# Supplementary material for: Elevated Plasma D-Dimer Concentrations in Adults after an Outpatient-Treated COVID-19 Infection
Source: Viruses. 2022 Nov 3;14(11):2441. doi: 10.3390/v14112441 (PMC9699049; doi:10.3390/v14112441)
Supplement: Supplementary file 1 [file viruses-14-02441-s001.zip]

Archive with 1 entries (1 files):
- viruses-1945435-supplementary.pdf
